# Supplementary material for: Enhancing the Thermostability of Bacillus licheniformis Alkaline Protease 2709 by Computation-Based Rational Design
Source: Molecules. 2025 Mar 4;30(5):1160. doi: 10.3390/molecules30051160 (PMC11901772; doi:10.3390/molecules30051160)
Supplement: Supplementary file 1 [file molecules-30-01160-s001.zip]

Archive with 1 entries (1 files):
- molecules-3455826-supplementary.pdf
